# Supplementary material for: A Differentiation-Related Gene Prognostic Index Contributes to Prognosis and Immunotherapy Evaluation in Patients with Hepatocellular Carcinoma
Source: Cells. 2022 Jul 26;11(15):2302. doi: 10.3390/cells11152302 (PMC9367442; doi:10.3390/cells11152302)
Supplement: Supplementary file 1 [file cells-11-02302-s001.zip]

Archive with 1 entries (1 files):
- cells-1787688-supplementary.pdf
